# Supplementary material for: Dual signaling via interferon and DNA damage response elicits entrapment by giant PML nuclear bodies
Source: eLife. 2022 Mar 23;11:e73006. doi: 10.7554/eLife.73006 (PMC8975554; doi:10.7554/eLife.73006)
Supplement: Figure 3—source data 2. [file elife-73006-fig3-data2.zip]

Archive with 9 entries (9 files):
- Figure 3d beta-actin marker.tif
- Figure 3d beta-actin.tif
- Figure 3d IE2 marker.tif
- Figure 3d IE2.tif
- Figure 3d UL44 marker.tif
- Figure 3d UL44.tif
- Figure 3d UL84 marker.Tif
- Figure 3d UL84.tif
- Figure 3d-western blots with labeled bands.pdf
