# Supplementary material for: Dual signaling via interferon and DNA damage response elicits entrapment by giant PML nuclear bodies
Source: eLife. 2022 Mar 23;11:e73006. doi: 10.7554/eLife.73006 (PMC8975554; doi:10.7554/eLife.73006)
Supplement: Figure 4—source data 1. [file elife-73006-fig4-data1.zip]

Archive with 16 entries (16 files):
- Figure 4a and 4d western blots with labeled bands.pdf
- Figure 4a beta-actin.tif
- Figure 4a MCP marker.tif
- Figure 4a MCP.tif
- Figure 4a PML marker.tif
- Figure 4a PML.tif
- Figure 4a p-STAT2.tif
- Figure 4a Sp100 marker.tif
- FIgure 4a Sp100.tif
- Figure 4a UL84 marker.tif
- Figure 4a UL84.tif
- Figure 4d beta-actin.tif
- Figure 4d PML marker.tif
- Figure 4d PML.tif
- Figure 4d Sp100 marker.tif
- Figure 4d Sp100.tif
